# Supplementary material for: Epigenetic Dysregulation of the Homeobox A5 (HOXA5) Gene Associates with Subcutaneous Adipocyte Hypertrophy in Human Obesity
Source: Cells. 2022 Feb 18;11(4):728. doi: 10.3390/cells11040728 (PMC8870634; doi:10.3390/cells11040728)
Supplement: Supplementary file 1 [file cells-11-00728-s001.zip]

Archive with 1 entries (1 files):
- cells-1598432-supplementary.pdf
